# Supplementary material for: Enhanced Tumor Targeting and Antitumor Activity of Methylated β-Cyclodextrin-Threaded Polyrotaxanes by Conjugating Cyclic RGD Peptides
Source: Biomolecules. 2024 Feb 15;14(2):223. doi: 10.3390/biom14020223 (PMC10886891; doi:10.3390/biom14020223)
Supplement: Supplementary file 1 [file biomolecules-14-00223-s001.zip]

Archive with 1 entries (1 files):
- biomolecules-2856301-supplementary.pdf
